# Supplementary material for: Progressive alterations in mineral contents in citrus genotypes toward Alternaria citri causing brown spot of citrus
Source: PLoS One. 2024 Jul 3;19(7):e0306031. doi: 10.1371/journal.pone.0306031 (PMC11221669; doi:10.1371/journal.pone.0306031)
Supplement: S1 Data — (XLSX) [file pone.0306031.s001.xlsx]

## Sheet: Sheet1
Type	Group	Variety	V	Replication	Fe (ppm)	Cu (ppm)	P (ppm)	K (ppm)	Mg (ppm)	Ca (ppm)	Zn (ppm)	Na (ppm)
Uninoculated	Sus	Valentia late	1	1	4.15	0.043	0.53	14.82	0.53	1.655	0.066	0.871
Uninoculated	Sus	Washington navel	2	1	3.09	0.024	0.64	16.02	0.52	1.755	0.069	0.751
Uninoculated	Sus	Kinnow	3	1	3.08	0.014	0.74	15.02	0.61	1.755	0.078	0.831
Uninoculated	Resis	Mayer lemon	1	1	2.08	0.048	0.53	16.08	0.55	1.555	0.062	0.851
Uninoculated	Resis	Eruka lemon	2	1	3.28	0.02	0.52	14.12	0.45	1.655	0.072	0.731
Uninoculated	Resis	Citron	3	1	4.37	0.05	0.62	17.12	0.53	1.326	0.035	0.831
Uninoculated	Sus	Valentia late	1	2	4.7	0.036	0.63	13.66	0.52	1.652	0.072	0.844
Uninoculated	Sus	Washington navel	2	2	3.36	0.026	0.62	16.07	0.56	1.815	0.022	0.811
Uninoculated	Sus	Kinnow	3	2	3.1	0.016	0.52	14.92	0.66	1.895	0.066	0.811
Uninoculated	Resis	Mayer lemon	1	2	2.34	0.049	0.54	16.14	0.43	1.813	0.088	0.851
Uninoculated	Resis	Eruka lemon	2	2	2.74	0.02	0.51	17.22	0.54	1.455	0.072	0.731
Uninoculated	Resis	Citron	3	2	4.34	0.05	0.63	16.92	0.55	1.615	0.045	0.851
Uninoculated	Sus	Valentia late	1	3	4.42	0.04	0.74	13.79	0.52	1.865	0.052	0.831
Uninoculated	Sus	Washington navel	2	3	3.34	0.023	0.65	16.22	0.51	2.115	0.188	0.851
Uninoculated	Sus	Kinnow	3	3	3.18	0.014	0.66	15.12	0.73	1.775	0.065	0.841
Uninoculated	Resis	Mayer lemon	1	3	2.7	0.05	0.71	16.22	0.65	1.365	0.072	0.911
Uninoculated	Resis	Eruka lemon	2	3	2.74	0.021	0.56	17.12	0.47	1.555	0.066	0.751
Uninoculated	Resis	Citron	3	3	4.91	0.07	0.64	16.92	0.52	1.595	0.042	0.831
Inoculated	Sus	Valentia late	1	1	2.34	0.019	0.45	9.22	0.45	1.255	0.002	0.731
Inoculated	Sus	Washington navel	2	1	2.6	0.012	0.5	12.32	0.41	1.575	0.222	0.631
Inoculated	Sus	Kinnow	3	1	0.98	0.009	0.63	10.46	0.41	1.495	0.055	0.751
Inoculated	Resis	Mayer lemon	1	1	1.71	0.034	0.45	11.22	0.47	1.385	0.026	0.731
Inoculated	Resis	Eruka lemon	2	1	2.55	0.01	0.4	13.02	0.31	1.255	0.022	0.631
Inoculated	Resis	Citron	3	1	2.32	0.036	0.45	16.22	0.37	1.295	0.02	0.731
Inoculated	Sus	Valentia late	1	2	2.74	0.017	0.54	10.12	0.45	1.355	0.002	0.751
Inoculated	Sus	Washington navel	2	2	2.44	0.011	0.56	11.02	0.41	1.555	0.005	0.761
Inoculated	Sus	Kinnow	3	2	1	0.008	0.45	10.22	0.44	1.455	0.042	0.711
Inoculated	Resis	Mayer lemon	1	2	1.72	0.033	0.41	11.79	0.32	1.395	0.052	0.771
Inoculated	Resis	Eruka lemon	2	2	2.36	0.093	0.4	16.22	0.33	1.215	0.042	0.671
Inoculated	Resis	Citron	3	2	2.34	0.01	0.54	15.22	0.42	1.455	0.026	0.701
Inoculated	Sus	Valentia late	1	3	2.34	0.016	0.62	11.02	0.46	1.555	0.006	0.731
Inoculated	Sus	Washington navel	2	3	2.14	0.01	0.52	10.83	0.45	1.655	0.004	0.741
Inoculated	Sus	Kinnow	3	3	1.34	0.007	0.48	9.7	0.63	1.555	0.008	0.761
Inoculated	Resis	Mayer lemon	1	3	1.68	0.029	0.52	11.02	0.53	1.195	0.052	0.801
Inoculated	Resis	Eruka lemon	2	3	1.85	0.004	0.45	16.21	0.35	1.155	0.032	0.694
Inoculated	Resis	Citron	3	3	1.92	0.02	0.45	15.92	0.42	1.355	0.023	0.721
